# Supplementary material for: Integration of bulk/scRNA-seq and multiple machine learning algorithms identifies PIM1 as a biomarker associated with cuproptosis and ferroptosis in abdominal aortic aneurysm
Source: Front Immunol. 2024 Dec 11;15:1486209. doi: 10.3389/fimmu.2024.1486209 (PMC11668634; doi:10.3389/fimmu.2024.1486209)
Supplement: Supplementary file 5 [file Table3.csv]

Table S3: Cuproptosis-associated ferroptosis gene pairs
cuprotosis	ferroptosis	r	pvalue
Pdhb	Rpl8	0.818235236	0.013040823
Sirt2	Rpl8	-0.86309168	0.005774773
Mtf1	Ireb2	0.846927017	0.007968851
Gys1	Ireb2	0.937862399	0.000572191
Atp7a	Ireb2	0.892202338	0.002883886
Fdx1	Emc2	0.857819326	0.006441129
Nthl1	Emc2	0.868768279	0.005108595
Cisd1	Emc2	0.820641623	0.01255386
Pold1	Acsf2	0.942623098	0.00045214
Isca2	Acsf2	0.878012421	0.004133158
Nthl1	Nox1	0.829805027	0.010805144
Lipt1	Nox4	0.846133167	0.008088387
Prkaa2	Nox4	0.998112755	1.68E-08
Nthl1	Nox4	0.889366624	0.00311063
Cisd1	Nox4	0.852813519	0.007117492
Adm	Duox1	0.934209237	0.000677259
Gls	Duox2	0.949173687	0.000315865
Pole	Duox2	0.840215246	0.009015585
Slc31a1	G6pdx	0.866223473	0.005400771
Mettl16	G6pdx	-0.838452411	0.009304245
Atp7a	G6pdx	0.843966651	0.00842041
Mettl16	Pgd	-0.81395979	0.013935051
Atp7a	Pgd	0.843145068	0.00854855
Dna2	Flt3	0.81571588	0.013563233
Dlat	Scp2	0.86696877	0.005314121
Nthl1	Scp2	0.879928271	0.00394738
Cisd1	Scp2	0.891053479	0.002974413
Hspa1a	Scp2	0.824612437	0.011775712
Rtel1	Acsl4	-0.842143074	0.008706499
Cisd1	Kras	-0.820054366	0.012671622
Cdk5rap1	Hras	0.904784877	0.002006858
Hspa1b	Hras	0.851263575	0.007335724
Fdx1	Tfr2	0.849565223	0.007579701
Adm	Tfr2	0.963901867	0.000114436
Sirt2	Slc38a1	-0.85641174	0.006626964
Cd274	Slc38a1	0.811630791	0.014437978
Cdk5rap1	Slc38a1	-0.870554249	0.004909733
Atp7a	Slc1a5	-0.910177408	0.001691885
Lias	Got1	-0.879613919	0.003977485
Gys1	Alox5	0.854425177	0.006895015
Dlat	Keap1	0.831397487	0.010518013
Cdk5rap1	Keap1	0.875823306	0.004352215
Hspa1b	Keap1	0.86649524	0.00536907
Dlat	Atg5	-0.906773599	0.001886625
Pdha1	Atg5	-0.819117695	0.012860889
Cisd1	Atg5	-0.801598301	0.016734367
Atp7a	Atg5	0.805794615	0.015747947
Elp3	Atg7	-0.867738307	0.005225594
Gls	Alox12	0.940802536	0.000495867
Pole	Alox12	0.853075377	0.007081037
Glrx5	Alox12	0.82413356	0.011867892
Cdk5rap1	Alox12	0.809259759	0.014961557
Pold1	Aloxe3	0.957787951	0.000182137
Isca2	Aloxe3	0.981239371	1.63E-05
Gls	Ulk1	0.884797786	0.003499638
Cd274	Atg4d	0.837076746	0.009533536
Fdx1	Map1lc3a	0.903204227	0.002105889
Lipt1	Map1lc3a	0.831293989	0.010536526
Prkaa2	Map1lc3a	0.858241945	0.006385992
Cd274	Map1lc3a	-0.812076705	0.014340818
Nthl1	Map1lc3a	0.920054127	0.001202036
Cisd1	Map1lc3a	0.910082667	0.001697119
Gls	Gabarapl1	0.832474629	0.010326568
Cdk5rap1	Gabarapl1	0.886597174	0.003342895
Hspa1b	Gabarapl1	0.914161259	0.001481162
Fdx1	Wipi1	0.961367104	0.000140005
Adm	Wipi1	0.958828129	0.000169135
Gls	Wipi2	0.845509976	0.008183022
Ppat	Atg13	0.921891877	0.001122622
Slc31a1	Sat1	0.879472666	0.003991061
Mettl16	Sat1	-0.915817294	0.00139887
Atp7a	Sat1	0.883248735	0.003638309
Fdx1	Egfr	0.906300814	0.001914772
Adm	Egfr	0.990897507	1.87E-06
Gls	Mapk3	0.891622934	0.002929315
Ppat	Mapk1	0.941535057	0.000477954
Gys1	Bid	0.834100617	0.010041783
Pdha1	Zeb1	0.831936506	0.010421932
Gls	Pbp2	0.96102141	0.000143759
Pole	Pbp2	0.814266369	0.013869682
Lipt1	Cdo1	0.816271193	0.013446972
Prkaa2	Cdo1	0.992139084	1.21E-06
Nthl1	Cdo1	0.857153986	0.006528549
Cisd1	Cdo1	0.824535158	0.011790557
Dlat	Mapk9	0.827060179	0.011311613
Pdha1	Mapk9	0.827429803	0.011242555
Glrx5	Mapk9	0.829856544	0.010795778
Gys1	Chac1	0.889858513	0.003070501
Lipt1	Mapk14	-0.851514774	0.007300069
Slc31a1	Mapk14	0.828880221	0.010974146
Mettl16	Mapk14	-0.805050919	0.01592003
Lipt1	Prkaa2	0.842075758	0.008717176
Prkaa2	Prkaa2	1	0
Nthl1	Prkaa2	0.889070994	0.003134909
Cisd1	Prkaa2	0.853064982	0.007082482
Dld	Prkaa1	0.865412571	0.005496072
Gys1	Prkaa1	0.953006197	0.000250396
Ppat	Elavl1	0.804796471	0.015979176
Gls	Acvr1b	0.915530415	0.001412906
Gls	Epas1	0.94357549	0.00043031
Elp3	Hilpda	-0.853149692	0.007070713
Gls	Ano6	0.902037484	0.002180985
Cdk5rap1	Ano6	0.85672179	0.006585739
Hspa1b	Ano6	0.828929357	0.010965126
Dlat	Lpin1	0.851634243	0.007283151
Gys1	Tlr4	0.883624437	0.003604356
Atp7a	Tlr4	0.804997084	0.015932533
Sirt2	Atf3	0.819601664	0.012762875
Glrx5	Gon4l	0.866385529	0.005381853
Mettl16	Egln2	0.861734146	0.005941906
Pold1	Egln2	0.853977413	0.006956373
Isca2	Egln2	0.866445866	0.005374821
Etfdh	Egln2	0.84399313	0.0084163
Dld	Mtdh	0.882876976	0.003672107
Gls	Sirt1	0.846180937	0.008081162
Pold1	Fbxw7	0.869503451	0.005026122
Isca2	Fbxw7	0.818183432	0.013051436
Slc31a1	Bach1	0.892517408	0.002859375
Mettl16	Bach1	-0.877274527	0.004206183
Atp7a	Bach1	0.882989884	0.003661821
Dlat	Lonp1	0.860538405	0.006091659
Hspa1b	Lonp1	0.854245095	0.00691965
Gys1	Il1b	0.876417421	0.004292043
Mettl16	Por	-0.854075196	0.006942944
Gys1	Por	0.800009924	0.017117588
Etfdh	Por	-0.87619828	0.004314175
Gys1	Cyb5r1	0.875522918	0.004382844
Atp7a	Cyb5r1	0.831201119	0.010553155
Ppat	Elovl5	0.881649924	0.0037851
Cd274	Fads1	-0.815809081	0.013543677
Nthl1	Fads1	0.837249686	0.009504515
Cdk5rap1	Fads1	0.864013574	0.00566301
Hspa1b	Fads1	0.807689101	0.015314872
Gls	Nr1d1	0.86432907	0.005625083
Cdk5rap1	Nr1d1	0.940814742	0.000495565
Hspa1b	Nr1d1	0.894692689	0.002693817
Gls	Nr1d2	0.853194518	0.007064491
Glrx5	Nr1d2	0.96083471	0.000145814
Cdk5rap1	Nr1d2	0.873056527	0.004639581
Lipt1	Tbk1	-0.81405379	0.013914988
Mettl16	Tbk1	-0.820895292	0.012503207
Etfdh	Tbk1	-0.818391957	0.013008753
Fdx1	Il6	0.840437559	0.008979592
Adm	Il6	0.939745917	0.000522473
Lipt1	Atf4	-0.915328336	0.001422849
Prkaa2	Atf4	-0.800765868	0.016934527
Fdx1	Aqp5	0.902118482	0.002175716
Adm	Aqp5	0.992073796	1.24E-06
Gls	Pex10	0.835009794	0.00988474
Glrx5	Agpat3	0.89350591	0.002783349
Dld	Chp1	0.894233517	0.002728233
Glrx5	Gpat4	0.838461922	0.009302672
Fdx1	Brpf1	-0.851325949	0.00732686
Elp3	Brpf1	-0.847318731	0.007910285
Gys1	Osbpl9	0.943156682	0.000439822
Atp7a	Osbpl9	0.804638416	0.016015986
Dlat	Ints2	0.839378073	0.009151949
Glrx5	Ints2	0.901023781	0.002247623
Cdk5rap1	Ints2	0.907930477	0.001818887
Fdx1	Cyp4f13	-0.883844226	0.003584589
Cisd1	Cyp4f13	-0.807830759	0.015282794
Dna2	Cyp4f16	0.850328689	0.007469395
Fdx1	Cyp4f17	0.931154415	0.000774229
Prkaa2	Cyp4f17	0.802509907	0.016516878
Cd274	Cyp4f17	-0.805541003	0.015806498
Adm	Cyp4f17	0.817595964	0.013172159
Nthl1	Cyp4f17	0.914404797	0.001468868
Cisd1	Cyp4f17	0.881620936	0.003787796
Dlat	Mllt1	0.864180326	0.005642944
Nthl1	Mllt1	0.854420984	0.006895588
Cisd1	Mllt1	0.879836893	0.003956116
Cdk5rap1	Mllt1	0.851247223	0.007338048
Hspa1b	Mllt1	0.843362521	0.008514514
Hspa1a	Mllt1	0.828422375	0.01105843
Gls	Ttpa	0.954484735	0.000227754
Pole	Ttpa	0.821681053	0.012347124
Fdx1	Gria3	0.876042766	0.004329926
Adm	Gria3	0.934854358	0.000657857
Gys1	Lig3	0.929358635	0.000835255
Ppat	Aebp2	0.855570397	0.006739659
Lipt1	Agps	-0.817820537	0.013125927
Slc31a1	Agps	0.878049351	0.004129524
Mettl16	Agps	-0.823356899	0.012018359
Lipt1	Timm9	0.860560988	0.006088808
Dlat	Timm9	0.838225375	0.009341842
Slc31a1	Timm9	-0.822351817	0.012214862
Cisd1	Timm9	0.869912097	0.004980651
Elp3	Timm9	0.827942819	0.011147149
Gys1	Phf21a	0.899676816	0.002338193
Elp3	Mtch1	0.862431429	0.005855679
Prkaa2	Acadsb	0.954313606	0.000230303
Nthl1	Acadsb	0.949935349	0.000302052
Cisd1	Acadsb	0.888433849	0.003187653
Fdx1	Slc39a14	0.908239957	0.001801039
Adm	Slc39a14	0.863940564	0.005671811
Nthl1	Slc39a14	0.801783963	0.016689928
Mtf1	Map3k11	0.862679572	0.005825187
Gys1	Map3k11	0.865990032	0.005428097
Atp7a	Map3k11	0.850790067	0.007403234
Slc31a1	Slc25a28	0.965964799	9.61E-05
Lipt1	Mfn2	0.885744462	0.003416596
Dlat	Mfn2	0.846466069	0.008038121
Prkaa2	Mfn2	0.939144128	0.000538036
Nthl1	Mfn2	0.927869101	0.000888195
Cisd1	Mfn2	0.934445529	0.00067011
Hspa1b	Mfn2	0.843996037	0.008415849
Hspa1a	Mfn2	0.874347598	0.004504016
Fdx1	Tsc1	-0.844457331	0.008344466
Lipt1	Tsc1	-0.820385505	0.012605134
Dlat	Tsc1	-0.863072506	0.005777113
Nthl1	Tsc1	-0.836782921	0.009582969
Cisd1	Tsc1	-0.917981707	0.001295886
Cd274	Tgfb1	0.860366018	0.006113445
Dlat	Sirt3	0.823149321	0.012058778
Nthl1	Sirt3	0.949579108	0.000308462
Cisd1	Sirt3	0.948343053	0.000331396
Hspa1a	Sirt3	0.850709591	0.007414747
Fdx1	Hddc3	0.935495965	0.000638925
Dlat	Hddc3	0.827863124	0.011161936
Cd274	Hddc3	-0.869732812	0.005000568
Nthl1	Hddc3	0.850507909	0.007443651
Cisd1	Hddc3	0.88114172	0.003832546
Elp3	Hddc3	0.855951203	0.006688501
Atp7a	Mdm2	0.870957029	0.004865583
Pdhb	Mdm4	0.867589663	0.005242619
Mettl16	Mdm4	0.856739122	0.00658344
Pold1	Mdm4	0.952776863	0.000254036
Isca2	Mdm4	0.924193042	0.001028117
Etfdh	Mdm4	0.837262933	0.009502295
Dld	Dld	1	0
Gls	Wwtr1	0.901480203	0.002217458
Cdk5rap1	Wwtr1	0.887350551	0.00327864
Hspa1b	Wwtr1	0.820720768	0.012538043
Fdx1	Smpd1	0.885088765	0.003473976
Prkaa2	Smpd1	0.822015445	0.012281076
Cd274	Smpd1	-0.867929909	0.0052037
Nthl1	Smpd1	0.907410249	0.001849149
Cisd1	Smpd1	0.867526264	0.005249892
Fdx1	Smg9	-0.893741855	0.002765398
Nthl1	Smg9	-0.912595475	0.001561811
Cisd1	Smg9	-0.852244713	0.007197091
Gls	Pparg	0.87297176	0.004648572
Gys1	Paqr3	0.929792332	0.000820239
Atp7a	Paqr3	0.805808568	0.015744729
Cd274	Map3k14	0.891603832	0.002930821
Dna2	Map3k14	0.83640496	0.009646797
Prkaa2	Qsox1	0.868003974	0.005195253
Nthl1	Qsox1	0.87992081	0.003948093
Cisd1	Qsox1	0.82902608	0.010947381
Lipt1	Mib2	0.848856224	0.007683063
Cisd1	Mib2	0.833040347	0.010226912
Elp3	Mib2	0.888785735	0.003158453
Dna2	Cltrn	0.851136268	0.007353836
Lias	Klf2	0.953635621	0.000240585
Gys1	Klf2	0.819512772	0.012780842
Pole	Foxo4	0.853656695	0.007000535
Elp3	Foxo4	0.82120579	0.012441382
Fdx1	Ddr2	0.970154268	6.50E-05
Adm	Ddr2	0.983599011	1.09E-05
Fdx1	Trim46	0.866442359	0.005375229
Nthl1	Trim46	0.813524446	0.014028208
Cisd1	Trim46	0.840436745	0.008979724
Elp3	Trim46	0.853190491	0.00706505
Cdk5rap1	Trim46	0.831692413	0.010465373
Dld	Acsl1	0.934916608	0.000656004
Fdx1	Dpep1	0.883824887	0.003586325
Adm	Dpep1	0.985708171	7.22E-06
Fdx1	Cygb	0.853550189	0.007015241
Adm	Cygb	0.970592236	6.22E-05
Gls	Ido1	0.950343815	0.000294811
Pole	Ido1	0.836932023	0.009557864
Fdx1	Gstz1	0.954719239	0.000224292
Adm	Gstz1	0.885535136	0.003434847
Dlat	Gja1	0.838260465	0.009336025
Nthl1	Gja1	0.873997439	0.004540528
Cisd1	Gja1	0.869975201	0.004973653
Cdk5rap1	Gja1	0.853098788	0.007077784
Hspa1b	Gja1	0.940651658	0.00049961
Hspa1a	Gja1	0.83367749	0.010115406
Gys1	Slc7a11	0.884885956	0.003491849
Dlat	Pgrmc1	0.894158257	0.002733901
Nthl1	Pgrmc1	0.837055496	0.009537105
Cisd1	Pgrmc1	0.870388404	0.004927986
Cdk5rap1	Pgrmc1	0.850629604	0.007426202
Hspa1b	Pgrmc1	0.887619119	0.003255928
Pdhb	Cirbp	0.80607703	0.015682906
Mettl16	Cirbp	0.803704761	0.016234508
Sirt2	Cirbp	-0.863950078	0.005670663
Mettl16	Usp11	0.866253153	0.005397303
Etfdh	Usp11	0.86003013	0.006156038
Dlat	Yap1	0.80755787	0.015344627
Nthl1	Yap1	0.856122038	0.006665631
Cisd1	Yap1	0.871721963	0.004782441
Elp3	Yap1	0.866882519	0.005324103
Cdk5rap1	Yap1	0.820006053	0.012681341
Hspa1b	Yap1	0.882452356	0.003710959
Pold1	Trim26	0.889806846	0.0030747
Isca2	Trim26	0.831765049	0.010452434
Gls	Ndrg1	0.880281961	0.003913683
Cdk5rap1	Ndrg1	0.865655414	0.00546742
Hspa1b	Ndrg1	0.863549986	0.005719037
Dlat	Fads2	0.818501075	0.012986453
Nthl1	Fads2	0.831042489	0.010581598
Cisd1	Fads2	0.843585129	0.008479761
Elp3	Fads2	0.803008568	0.016398662
Cdk5rap1	Fads2	0.866425748	0.005377165
Hspa1b	Fads2	0.947971814	0.000338496
Hspa1a	Fads2	0.815971085	0.013509725
Gls	Piezo1	0.915267923	0.00142583
Pole	Piezo1	0.821166866	0.012449122
Pole	Lifr	0.806127105	0.015671391
Dlat	Ptpn6	-0.859423642	0.006233426
Fdx1	Cpeb1	0.91584552	0.001397493
Adm	Cpeb1	0.992842697	9.12E-07
Dlat	Cox4i2	0.810331033	0.014723542
Nthl1	Cox4i2	0.869042581	0.005077723
Cisd1	Cox4i2	0.872403134	0.004709176
Elp3	Cox4i2	0.866483162	0.005370477
Cdk5rap1	Cox4i2	0.86587865	0.005441166
Hspa1b	Cox4i2	0.88239629	0.003716108
Fdx1	Timp1	0.833217264	0.010195872
Adm	Timp1	0.959644753	0.000159368
Nthl1	Mib1	0.885337762	0.003452114
Cisd1	Mib1	0.827018035	0.011319504
Cdk5rap1	Mib1	0.909193705	0.001746751
Hspa1b	Mib1	0.896320667	0.002574064
Hspa1a	Mib1	0.820676971	0.012546794
Fdx1	Ccdc6	0.808487795	0.015134561
Dlat	Ccdc6	0.814727063	0.013771817
Elp3	Ccdc6	0.880875734	0.003857531
Fdx1	Cfl1	-0.903782076	0.002069326
Cd274	Cfl1	0.86633136	0.005388172
Adm	Cfl1	-0.806988189	0.015474216
Cisd1	Cfl1	-0.802007685	0.016636476
Elp3	Cfl1	-0.918873318	0.001254945
Pold1	Prkcb	0.824747726	0.011749752
Cdk5rap1	Prkcb	-0.845009689	0.0082595
Isca2	Prkcb	0.848855126	0.007683224
Gys1	Rb1cc1	0.8262849	0.011457332
Sirt2	Mettl3	-0.839582546	0.009118523
Pold1	Mettl3	0.932273631	0.000737714
Isca2	Mettl3	0.898267453	0.002435456
Adm	Mpo	0.913930265	0.001492885
Dlat	Hsp90aa1	0.886731665	0.003331365
Prkaa2	Hsp90aa1	0.84935894	0.007609682
Nthl1	Hsp90aa1	0.823788639	0.011934568
Cisd1	Hsp90aa1	0.86888365	0.005095596
Hspa1a	Hsp90aa1	0.888655094	0.003169274
Pole	Rrm1	0.865229884	0.00551769
Glrx5	Rrm1	0.899833447	0.002327541
Fdx1	Sphk1	0.903399132	0.00209351
Adm	Sphk1	0.975177187	3.75E-05
Lipt1	Tgfb2	0.896716787	0.002545458
Prkaa2	Tgfb2	0.951338635	0.000277656
Nthl1	Tgfb2	0.937090174	0.000593439
Cisd1	Tgfb2	0.922470247	0.001098358
Elp3	Alkbh5	0.900177901	0.002304229
Gys1	Padi4	0.876573444	0.004276331
Gys1	Sp1	0.99114953	1.72E-06
Fdx1	Cryab	0.882289887	0.003725894
Lipt1	Cryab	0.808234208	0.015191665
Prkaa2	Cryab	0.853486693	0.007024017
Nthl1	Cryab	0.863230689	0.005757831
Cisd1	Cryab	0.832607393	0.010303125
Gys1	Ptgs2	0.895743909	0.002616087
Mettl16	Casp3	-0.83914256	0.009190546
Gys1	Casp3	0.894178932	0.002732343
Atp7a	Casp3	0.881373186	0.003810889
Gls	Emp1	0.903019726	0.00211765
Pole	Emp1	0.801978843	0.016643361
Glrx5	Emp1	0.865035333	0.005540772
Cdk5rap1	Emp1	0.828864357	0.01097706
Gls	Fabp4	0.950964401	0.00028403
Pole	Fabp4	0.829553069	0.010851023
Gys1	Lcn2	0.910223938	0.001689318
Gls	Cav1	0.94264761	0.000451569
Atp7a	Slc25a37	0.824666877	0.011765261
Prkaa2	Gmfb	-0.858527876	0.006348859
Gls	Pcdhb20	0.821390047	0.012404785
Elp3	Pcdhb20	0.866838332	0.005329221
Cdk5rap1	Pcdhb20	0.90345263	0.00209012
Hspa1b	Pcdhb20	0.816155631	0.013471115
Gys1	Kdm1a	0.860071684	0.006150759
Adm	Ssbp1	0.82166695	0.012349915
Nthl1	Usp14	0.808053603	0.015232417
Hspa1b	Usp14	0.811746016	0.014412832
Hspa1a	Usp14	0.951597493	0.000273302
Sirt2	Nup62	0.839997853	0.00905087
Cisd1	Per1	-0.836032866	0.009709898
Gls	Rnd1	0.957452372	0.000186468
Dlat	Sirt6	0.845341369	0.008208746
Cisd1	Sirt6	0.811703643	0.014422076
Cdk5rap1	Sirt6	0.820014157	0.01267971
Hspa1b	Sirt6	0.801278329	0.016811128
Gls	Rapgef3	0.954828119	0.000222697
Pole	Rapgef3	0.839669925	0.009104263
Nthl1	Cdc27	0.819283285	0.0128273
Hspa1b	Cdc27	0.803905659	0.01618733
Fdx1	Carm1	0.900155692	0.002305727
Cdk5rap1	Carm1	0.81987551	0.012707625
Dlat	Nuak2	-0.876678047	0.004265817
Sirt2	App	0.861006362	0.006032768
Cdk5rap1	App	0.823232521	0.012042567
Mettl16	Hpcal1	-0.896176358	0.002584538
Dna2	Hpcal1	0.812877526	0.014167361
Gls	Ica1	0.947140577	0.000354755
Pole	Ica1	0.810524806	0.014680746
Fdx1	Bsg	0.914117221	0.001483393
Adm	Bsg	0.874265128	0.004512598
Elp3	Bsg	0.852620933	0.00714438
Dlat	Cavin1	0.820246228	0.012633072
Nthl1	Cavin1	0.833073533	0.010221085
Cisd1	Cavin1	0.843670691	0.008466428
Cdk5rap1	Cavin1	0.860792175	0.006059677
Hspa1b	Cavin1	0.943307651	0.000436377
Hspa1a	Cavin1	0.812110443	0.014333483
Gys1	Tmem164	0.81503743	0.013706131
Atp7a	Nlrp3	0.817970949	0.013095019
Gls	Ddit4	0.885514717	0.003436631
Glrx5	Ddit4	0.812081601	0.014339753
Fdx1	P4hb	0.891594488	0.002931557
Adm	P4hb	0.860635434	0.006079418
Gls	Tnfaip1	0.948537401	0.000327718
Pole	Tnfaip1	0.809249072	0.014963944
Glrx5	Tnfaip1	0.809753276	0.01485161
Cdk5rap1	Tnfaip1	0.859688324	0.006199577
Gys1	Sec24b	0.94088766	0.000493763
Atp7a	Sec24b	0.842926578	0.008582835
Pold1	Trim59	0.926162364	0.000951496
Isca2	Trim59	0.874431708	0.004495274
Elp3	Tnfaip8l2	-0.918173868	0.00128699
Gls	Socs2	0.914799818	0.001449068
Glrx5	Socs2	0.807074529	0.015454531
Cdk5rap1	Socs2	0.830003066	0.01076917
Nthl1	Ano1	0.872816103	0.004665112
Cisd1	Ano1	0.820157289	0.012650933
Hspa1b	Ano1	0.846649044	0.008010578
Fdx1	Ntrk2	0.940740359	0.000497407
Adm	Ntrk2	0.996057249	1.53E-07
Fdx1	Scara5	0.842182327	0.008700276
Adm	Scara5	0.964287684	0.000110838
Mettl16	Hmgcl	-0.821113203	0.012459798
Atp7a	Hmgcl	0.91648091	0.001366748
Fdx1	Hdlbp	0.907470351	0.001845636
Adm	Hdlbp	0.914317584	0.001473263
Dld	Fbxo31	0.922230956	0.001108355
Gls	Men1	0.953307226	0.000245671
Cdk5rap1	Men1	0.860676607	0.006074228
Atp7a	Tnf	0.832356263	0.010347497
Gls	Cx3cl1	0.934334865	0.000673452
Glrx5	Cx3cl1	0.808023644	0.015239183
Cdk5rap1	Cx3cl1	0.854501091	0.006884647
Dld	Foxo3	0.823971655	0.01189916
Pold1	Cd38	0.837186987	0.00951503
Isca2	Cd38	0.838567466	0.009285228
Dna2	Irf7	0.882274255	0.003727333
Gys1	S100a8	0.894863462	0.002681089
Gys1	Brd4	0.804613984	0.01602168
Rtel1	Eif4e	-0.867385253	0.00526609
Dlat	Per2	0.841822262	0.008757459
Prkaa2	Per2	0.932068766	0.000744312
Nthl1	Per2	0.950859575	0.000285832
Cisd1	Per2	0.897718864	0.002474012
Hspa1a	Per2	0.861363544	0.005988065
Gls	Epha2	0.916115205	0.001384389
Pole	Epha2	0.8440288	0.008410767
Gys1	Tug1	0.868608093	0.00512668
Fdx1	Fundc2	0.929143623	0.000842766
Adm	Fundc2	0.897412372	0.002495725
Elp3	Fundc2	0.837841911	0.009405563
Fdx1	Lox	0.951967411	0.000267159
Adm	Lox	0.987481499	4.86E-06
Fdx1	Nr2f2	0.952378524	0.000260439
Cd274	Nr2f2	-0.819140685	0.012856222
Adm	Nr2f2	0.858693846	0.006327369
Elp3	Nr2f2	0.874904957	0.004446289
Glrx5	Ehmt2	0.852947958	0.007098761
Adm	Aoc1	0.934209237	0.000677259
Dld	Trpm7	0.883652515	0.003601827
Slc31a1	Nfe2l2	0.837116868	0.009526798
Mettl16	Nfe2l2	-0.864384217	0.005618471
Atp7a	Nfe2l2	0.899717671	0.002335411
Gys1	Slc40a1	0.857715939	0.006454664
Lipt1	Hspb1	0.848034641	0.007803957
Dlat	Hspb1	0.824335014	0.011829058
Prkaa2	Hspb1	0.968180668	7.86E-05
Nthl1	Hspb1	0.938739894	0.000548659
Cisd1	Hspb1	0.921105676	0.001156162
Hspa1b	Hspb1	0.801577162	0.016739431
Hspa1a	Hspb1	0.847718234	0.007850837
Slc31a1	Ftl1	0.938290913	0.000560619
Slc31a1	Ftl1-ps1	0.924439424	0.001018318
Slc31a1	Cdkn1a	0.817945105	0.013100327
Mettl16	Cdkn1a	-0.928738791	0.000857027
Atp7a	Cdkn1a	0.838783929	0.009249518
Lipt1	Cisd1	0.872862799	0.004660146
Dlat	Cisd1	0.913529469	0.001513369
Prkaa2	Cisd1	0.853064982	0.007082482
Nthl1	Cisd1	0.956069611	0.000205029
Cisd1	Cisd1	1	0
Hspa1b	Cisd1	0.845439668	0.008193742
Hspa1a	Cisd1	0.872948104	0.004651084
Dlat	Fdft1	0.833321613	0.010177592
Prkaa2	Fdft1	0.882543057	0.003702638
Nthl1	Fdft1	0.916678426	0.001357281
Cisd1	Fdft1	0.903842384	0.002065534
Hspa1b	Fdft1	0.911964935	0.001595078
Hspa1a	Fdft1	0.923530129	0.001054786
Fdx1	Steap3	0.863591226	0.005714039
Adm	Steap3	0.952361336	0.000260718
Glrx5	Nfs1	0.821575155	0.012368087
Cd274	Hsbp1	-0.823775581	0.011937096
Gls	Acaca	0.815182062	0.013675589
Hspa1b	Acaca	0.814846171	0.013746586
Lipt1	Sqle	0.853920636	0.006964178
Prkaa2	Sqle	0.910628942	0.00166708
Nthl1	Sqle	0.93405194	0.000682046
Cisd1	Sqle	0.940807636	0.000495741
Hspa1b	Sqle	0.821419031	0.012399034
Hspa1a	Sqle	0.925752708	0.000967116
Cd274	Hmgcr	0.926673357	0.000932245
Gls	Nqo1	0.870982903	0.004862756
Hspa1b	Nqo1	0.840757913	0.008927886
Lipt1	Cbs	0.835163118	0.009858411
Prkaa2	Cbs	0.937874723	0.000571856
Nthl1	Cbs	0.93276418	0.000722072
Cisd1	Cbs	0.893419705	0.002789926
Fdx1	Rb1	-0.814406815	0.013839801
Pdha1	Rb1	-0.853932053	0.006962608
Lipt1	Slc3a2	-0.817696727	0.013151402
Pole	Hells	0.953147742	0.000248167
Glrx5	Hells	0.851072402	0.007362933
Gls	Scd2	0.860694436	0.006071982
Elp3	Scd2	0.852568843	0.007151663
Cdk5rap1	Scd2	0.849773141	0.007549559
Ppat	Scd4	0.871139395	0.004845678
Lipt1	Stat3	-0.800743525	0.01693992
Etfdh	Stat3	-0.824154859	0.011863782
Pold1	Pml	0.990040603	2.45E-06
Isca2	Pml	0.995519757	2.24E-07
Dld	Mtor	0.805716734	0.015765913
Gys1	Mtor	0.842672464	0.008622819
Lipt1	Trp63	0.851849342	0.007252753
Prkaa2	Trp63	0.98557281	7.43E-06
Nthl1	Trp63	0.893082339	0.002815763
Cisd1	Trp63	0.855524903	0.006745787
Fdx1	Enpp2	0.95726614	0.0001889
Cd274	Enpp2	-0.81610247	0.01348223
Adm	Enpp2	0.847647916	0.00786128
Nthl1	Enpp2	0.861852724	0.005927185
Cisd1	Enpp2	0.850823175	0.007398501
Elp3	Enpp2	0.83078269	0.010628285
Sirt2	Cisd2	-0.84145392	0.008816203
Dna2	Otub1	0.80045866	0.017008773
Elp3	Otub1	-0.865144922	0.005527762
Gys1	Sesn2	0.840975767	0.008892832
Dlat	Nf2	0.923613051	0.001051426
Cd274	Jun	-0.872828208	0.004663825
Nthl1	Jun	0.815300376	0.013650637
Gys1	Tmbim4	0.865152121	0.005526908
Atp7a	Tmbim4	0.906066417	0.001928827
Slc31a1	Plin2	0.913370048	0.001521567
Slc31a1	Lamp2	0.875366184	0.00439888
Gys1	Zfp36	0.818911475	0.012902796
Nthl1	Gch1	-0.854123052	0.006936378
Gls	Pir	0.800763068	0.016935203
Glrx5	Pir	0.814944168	0.013725848
Elp3	Pir	0.89586809	0.002607002
Cdk5rap1	Pir	0.828934633	0.010964157
Gls	Hcar1	0.949864915	0.000303313
Pole	Hcar1	0.801976092	0.016644018
Dlat	Srebf1	0.950973398	0.000283876
Nthl1	Srebf1	0.810199555	0.014752625
Cisd1	Srebf1	0.928737882	0.000857059
Hspa1b	Srebf1	0.878663005	0.004069454
Hspa1a	Srebf1	0.875094903	0.004426725
Prkaa2	Fzd7	0.953706829	0.000239491
Nthl1	Fzd7	0.877724251	0.004161578
Gls	Pla2g6	0.911174139	0.001637447
Pole	Pla2g6	0.839848697	0.009075131
Glrx5	Pla2g6	0.922452964	0.001099078
Cdk5rap1	Pla2g6	0.854359462	0.006903998
Lipt1	Park7	0.840316168	0.008999234
Pdha1	Park7	0.873158351	0.004628795
Mtf1	Park7	-0.801687169	0.016713087
Atp7a	Park7	-0.913861854	0.001496369
Mtf1	Fxn	-0.819234858	0.012837117
Atp7a	Fxn	-0.853864221	0.006971939
Lias	Atf2	0.866189004	0.0054048
Gys1	Atf2	0.88563906	0.003425778
Gys1	Acot1	0.882674962	0.003690558
Gys1	Stk11	0.914014478	0.001488605
Adm	Fndc5	0.805829537	0.015739895
Cd274	Cdh1	0.90087965	0.002257204
Mtf1	Nedd4l	0.954549128	0.0002268
Atp7a	Nedd4l	0.821129844	0.012456486
Elp3	Brd3	0.904304771	0.002036611
Fdx1	Brdt	0.96682329	8.90E-05
Cd274	Brdt	-0.820750565	0.012532091
Adm	Brdt	0.905757485	0.001947454
Elp3	Brdt	0.839110881	0.009195745
Fdx1	Decr1	0.973210519	4.71E-05
Adm	Decr1	0.863513522	0.005723459
Nthl1	Decr1	0.817583388	0.01317475
Cisd1	Decr1	0.849561213	0.007580283
Elp3	Decr1	0.826465175	0.011423343
Glrx5	Glrx5	1	0
Gys1	Ncoa3	0.818633456	0.012959431
Gls	Nr5a2	0.953836633	0.000237505
Pole	Nr5a2	0.835889923	0.009734207
Fdx1	Tfap2a	0.902449588	0.002154265
Adm	Tfap2a	0.91552549	0.001413148
Gls	Cp	0.881866744	0.003764974
Glrx5	Cp	0.837165059	0.009518709
Cdk5rap1	Cp	0.865505931	0.005485045
Fdx1	Arf6	-0.803203839	0.016352515
Nthl1	Arf6	-0.871467545	0.004809992
Gls	Ppp1r13l	0.870364355	0.004930636
Cdk5rap1	Ppp1r13l	0.942426676	0.00045673
Hspa1b	Ppp1r13l	0.878164832	0.004118177
Mettl16	Tfam	0.826571395	0.011403346
Elp3	Kdm3b	-0.82181559	0.012320524
Gys1	Rnf113a1	0.960899087	0.000145103
Pold1	Rnf113a2	0.811071971	0.014560323
Pdhb	Ahcy	0.882922302	0.003667976
Mettl16	Ahcy	0.853619843	0.007005621
Sirt2	Ahcy	-0.832455302	0.010329983
Pold1	Ahcy	0.843029628	0.008566653
Isca2	Ahcy	0.865295197	0.005509955
Etfdh	Ahcy	0.813291683	0.014078176
Nthl1	Idh2	0.923664759	0.001049334
Cisd1	Idh2	0.845978864	0.008111753
Lipt1	Ppara	0.849105009	0.007646692
Prkaa2	Ppara	0.991133442	1.73E-06
Nthl1	Ppara	0.891226076	0.002960697
Cisd1	Ppara	0.851760487	0.0072653
Gls	Nos2	0.956609864	0.000197639
Pole	Nos2	0.843459693	0.008499333
Dld	Siah2	-0.883937045	0.003576262
Gys1	Rela	0.820702888	0.012541615
Atp7a	Rela	0.806784645	0.015520683
Dna2	Vdr	0.826884782	0.011344477
Fdx1	Nedd4	0.84983599	0.007540462
Cd274	Nedd4	-0.804346308	0.016084154
Nthl1	Nedd4	0.857162002	0.006527491
Cisd1	Nedd4	0.869973173	0.004973878
Elp3	Nedd4	0.878654459	0.004070287
Cdk5rap1	Nedd4	0.826617464	0.01139468
Hspa1b	Nedd4	0.810512102	0.01468355
Fdx1	Ar	0.963877702	0.000114664
Adm	Ar	0.985206429	8.00E-06
Mtf1	Mtf1	1	0
Atp7a	Mtf1	0.836341807	0.009657488
Fdx1	Nupr1	0.978029384	2.61E-05
Adm	Nupr1	0.932827445	0.000720071
Pold1	Parp1	0.911833508	0.00160207
Isca2	Parp1	0.945315083	0.000392246
Fdx1	Parp3	0.979035919	2.27E-05
Adm	Parp3	0.939994773	0.000516124
Gys1	Parp4	0.910811123	0.00165714
Pold1	Parp6	0.896483613	0.002562272
Rtel1	Parp6	0.879821293	0.003957609
Isca2	Parp6	0.819086236	0.012867276
Mettl16	Parp8	-0.805859824	0.015732914
Elp3	Parp8	-0.84921289	0.007630955
Pdha1	Parp9	-0.838884132	0.009233017
Mtf1	Parp9	0.837206277	0.009511794
Atp7a	Parp9	0.892755792	0.002840919
Lipt1	Parp10	-0.862633619	0.005830826
Dld	Parp11	-0.865964844	0.00543105
Lipt1	Parp14	-0.87785315	0.00414885
Mettl16	Parp14	-0.800021102	0.017114873
Atp7a	Parp14	0.886814716	0.003324258
Dna2	Parp16	-0.805087512	0.015911535
Glrx5	Pdss2	0.893957471	0.002749059
Gys1	Txn1	0.877598248	0.004174045
Pold1	Senp1	0.851585438	0.007290059
Fdx1	Fgf21	0.839017827	0.009211029
Adm	Fgf21	0.963230092	0.000120882
Gys1	Creb1	0.830352406	0.010705896
Fdx1	Creb3	0.924991254	0.000996593
Adm	Creb3	0.84358789	0.008479331
Cisd1	Creb3	0.836991875	0.009547798
Elp3	Creb3	0.806431821	0.015601437
Gls	Bex1	0.939702617	0.000523583
Pole	Bex1	0.805530342	0.015808963
Gls	Asah2	0.908380044	0.001792997
Cdk5rap1	Asah2	0.891872166	0.002909717
Hspa1b	Asah2	0.844281145	0.008371685
Elp3	Akt1s1	0.880147445	0.003926477
Cdk5rap1	Akt1s1	0.908287397	0.001798313
Hspa1b	Akt1s1	0.80917228	0.014981099
Fdx1	Tyro3	0.906408745	0.001908322
Adm	Tyro3	0.920298893	0.001191254
Dna2	Tmsb4x	0.823922618	0.01190864
Elp3	Tmsb4x	-0.821482445	0.012386459
Fdx1	Ech1	0.812521536	0.014244304
Elp3	Ech1	0.848508038	0.007734151
Cdk5rap1	Ech1	0.802358146	0.016552961
Gls	Etv4	0.825762061	0.01155627
Glrx5	Etv4	0.823267012	0.012035851
Elp3	Etv4	0.800467907	0.017006535
Cisd1	Vcp	0.825873887	0.011535064
Elp3	Vcp	0.808794285	0.015065724
Hspa1b	Vcp	0.890154798	0.003046492
Hspa1a	Vcp	0.828198598	0.011099774
Mettl16	Rbms1	-0.813044647	0.01413133
Gys1	Rbms1	0.88189899	0.003761986
Atp7a	Rbms1	0.844831423	0.008286862
Mtf1	Kdm4a	0.857309591	0.006508036
Dna2	Kdm4a	0.874798177	0.004457311
Adm	Mgst1	0.871099963	0.004849977
Nthl1	Chmp1a	-0.845603342	0.008168799
Dna2	Camkk2	0.844806533	0.008290686
Fdx1	Sox2	0.868681777	0.005118356
Adm	Sox2	0.965828966	9.72E-05
Gys1	Prok2	0.888196408	0.003207455
Sirt2	Sirt2	1	0
Pold1	Mef2c	0.9240306	0.00103461
Isca2	Mef2c	0.942628153	0.000452022
Etfdh	Mef2c	0.886657207	0.003337745
Dld	Ezh2	-0.821478404	0.01238726
Slc31a1	Ppard	0.805364589	0.015847307
Dna2	Eno3	0.857977438	0.006420465
Rtel1	Dhodh	0.817782394	0.013133772
Lipt1	Pdk4	0.845939254	0.008117759
Dlat	Pdk4	0.856674194	0.006592057
Prkaa2	Pdk4	0.937995848	0.00056857
Nthl1	Pdk4	0.952229751	0.000262858
Cisd1	Pdk4	0.942452597	0.000456123
Hspa1b	Pdk4	0.833353104	0.01017208
Hspa1a	Pdk4	0.848680677	0.007708794
Cdk5rap1	Abcc5	0.888403794	0.003190155
Slc31a1	Cisd3	-0.882003424	0.003752322
Mettl16	Cisd3	0.966756163	8.96E-05
Etfdh	Cisd3	0.940413112	0.000505567
Elp3	Furin	-0.803919174	0.01618416
Etfdh	Furin	-0.812627831	0.014221302
Cdk5rap1	Mapkap1	0.887588256	0.003258533
Pold1	Prr5	0.922566161	0.001094367
Isca2	Prr5	0.921784845	0.00112715
Gls	Rictor	0.803574338	0.016265181
Fdx1	Gstm2	0.967319907	8.51E-05
Adm	Gstm2	0.912077313	0.001589116
Nthl1	Gstm2	0.802065692	0.016622635
Fdx1	Gstm1	0.830327398	0.010710417
Lipt1	Gstm1	0.864769607	0.005572398
Prkaa2	Gstm1	0.916880498	0.001347641
Nthl1	Gstm1	0.954982924	0.000220441
Cisd1	Gstm1	0.934189454	0.00067786
Fdx1	Gstm6	0.980453314	1.84E-05
Adm	Gstm6	0.982485159	1.33E-05
Fdx1	Rarres2	0.934398139	0.00067154
Adm	Rarres2	0.88241809	0.003714105
Nthl1	Rarres2	0.800768725	0.016933838
Gls	Nfe2l1	0.825365948	0.011631586
Cdk5rap1	Nfe2l1	0.893244108	0.002803355
Hspa1b	Nfe2l1	0.93039898	0.000799532
Pdha1	Hlf	0.962941978	0.000123719
Pdhb	Tigar	0.863578258	0.00571561
Mettl16	Tigar	0.87688447	0.004245119
Pold1	Tigar	0.812130296	0.014329168
Pdhb	Lrp8	0.861795953	0.00593423
Pold1	Lrp8	0.831569575	0.010487278
Isca2	Lrp8	0.814544428	0.013810562
Lipt1	Dkk1	0.804951922	0.015943026
Prkaa2	Dkk1	0.988822605	3.46E-06
Nthl1	Dkk1	0.829416709	0.010875905
Pole	Nkap	0.800320632	0.017042197
Mettl16	Pstk	0.834181255	0.010027791
Mtf1	Pstk	-0.819853492	0.012712062
Atp7a	Pstk	-0.906642863	0.001894381
Prkaa2	Ripk3	-0.844246898	0.008376982
Nthl1	Ripk3	-0.803491092	0.016284778
Slc31a1	Txnrd1	0.898860533	0.002394213
Mettl16	Txnrd1	-0.956345175	0.000201237
Etfdh	Txnrd1	-0.817682366	0.013154359
Fdx1	Ltbp2	0.965258204	0.00010212
Adm	Ltbp2	0.995380497	2.46E-07
Gys1	1600014C10Rik	0.836845952	0.009572351
Fdx1	Nr1h4	0.823060881	0.012076024
Adm	Nr1h4	0.954100538	0.000233502
Gls	Tbx1	0.952427765	0.000259642
Pole	Tbx1	0.835096826	0.009869789
Fdx1	Fbln1	0.854777569	0.00684697
Adm	Fbln1	0.970646066	6.18E-05
Fdx1	Snai2	0.943631676	0.000429044
Cd274	Snai2	-0.80179038	0.016688393
Adm	Snai2	0.86957634	0.005017992
Elp3	Snai2	0.877912254	0.004143022
Gls	Prkcg	0.959946342	0.000155858
Fdx1	Fam98a	0.869255956	0.005053791
Pdha1	Fam98a	0.860067387	0.006151305
Mtf1	Fam98a	-0.840035895	0.009044689
Adm	Fam98a	0.80052328	0.016993139
Fdx1	Mxra8	0.976782946	3.07E-05
Cd274	Mxra8	-0.80425299	0.016105969
Adm	Mxra8	0.926275996	0.000947193
Elp3	Mxra8	0.831218681	0.010550009
Fdx1	Cemip	0.90953705	0.001727471
Adm	Cemip	0.982677977	1.28E-05
Gys1	Irf3	0.807966788	0.01525203
Cdk5rap1	Cul9	0.825301501	0.011643869
Hspa1b	Cul9	0.830264303	0.010721831
Gys1	Ltf	0.895883104	0.002605905
Prkaa2	Coq10a	0.890631105	0.003008151
Hspa1b	Sdha	0.840379356	0.008989006
Hspa1a	Sdha	0.862279754	0.005874366
Lias	Sdhb	-0.92981215	0.000819557
Dlat	Sdhc	0.870390408	0.004927765
Prkaa2	Sdhc	0.825797055	0.011549631
Nthl1	Sdhc	0.954465651	0.000228038
Cisd1	Sdhc	0.944748587	0.000404387
Hspa1b	Sdhc	0.874238032	0.00451542
Hspa1a	Sdhc	0.955424116	0.000214095
Mettl16	Sdhd	-0.851565855	0.007292832
Elp3	Rxrg	0.840519724	0.008966312
Gys1	Nod1	0.980803874	1.74E-05
Dlat	Notch3	0.8772226	0.004211353
Nthl1	Notch3	0.828890931	0.01097218
Cisd1	Notch3	0.862297744	0.005872148
Cdk5rap1	Notch3	0.802416053	0.016539187
Hspa1b	Notch3	0.951484672	0.000275194
Hspa1a	Notch3	0.862145991	0.005890879
Mettl16	Eno1b	-0.84577693	0.008142397
Etfdh	Eno1b	-0.833117816	0.010213312
Elp3	Eno1	-0.908521727	0.001784888
Dlat	Rest	-0.827149201	0.011294956
Mtf1	Rest	0.848797221	0.007691705
Dna2	Atf6	0.842401935	0.008665517
Adm	Fgfr4	0.934209237	0.000677259
Lipt1	Adora1	0.810539107	0.014677591
Prkaa2	Adora1	0.991446292	1.55E-06
Nthl1	Adora1	0.836242554	0.009674306
Fdx1	Pdgfra	0.849334625	0.007613221
Adm	Pdgfra	0.968305529	7.77E-05
Mettl16	Stat6	-0.829546626	0.010852198
Mtf1	Stat6	0.828853731	0.010979012
Atp7a	Stat6	0.855771499	0.006712612
Fdx1	Esr1	0.808023659	0.01523918
Dlat	Esr1	0.812944916	0.014152825
Prkaa2	Esr1	0.840625966	0.00894916
Cd274	Esr1	-0.834065806	0.010047827
Nthl1	Esr1	0.963183747	0.000121336
Cisd1	Esr1	0.921360896	0.001145204
Hspa1b	Esr1	0.815229183	0.013665648
Gys1	Adipor1	0.940197948	0.000510979
Nthl1	Fxr1	0.837751822	0.009420573
Cisd1	Fxr1	0.836567235	0.00961936
Hspa1b	Fxr1	0.933573222	0.000696751
Hspa1a	Fxr1	0.961068077	0.000143248
Nthl1	Zscan25	0.885998977	0.003394489
Cisd1	Zscan25	0.807104614	0.015447676
Glrx5	Cct3	0.814782058	0.013760164
Fdx1	Gpx7	0.913979499	0.001490382
Adm	Gpx7	0.966322816	9.31E-05
Atp7a	Aurka	0.815430046	0.013623322
Cdk5rap1	Grsf1	0.813415155	0.014051656
Hspa1b	Grsf1	0.811137089	0.014546033
Dlat	Clock	0.910608268	0.001668211
Cd274	Clock	-0.824609692	0.011776239
Nthl1	Clock	0.952219903	0.000263019
Cisd1	Clock	0.959711645	0.000158585
Elp3	Clock	0.801878903	0.016667232
Cdk5rap1	Clock	0.811428946	0.014482094
Hspa1b	Clock	0.884889457	0.00349154
Hspa1a	Clock	0.852739861	0.007127768
Dlat	Ufl1	0.903688577	0.002075214
Nthl1	Ufl1	0.83730662	0.009494974
Cisd1	Ufl1	0.912914707	0.001545142
Elp3	Ufl1	0.842566493	0.008639529
Cdk5rap1	Ufl1	0.817002495	0.013294827
Hspa1b	Ufl1	0.897471898	0.002491498
Hspa1a	Ufl1	0.850867058	0.00739223
Gls	Bmp4	0.945655861	0.000385059
Glrx5	Bmp4	0.821467797	0.012389363
Cdk5rap1	Bmp4	0.806011928	0.015697884
Mettl16	Sufu	0.8884956	0.003182516
Pold1	Sufu	0.880294367	0.003912505
Isca2	Sufu	0.848492152	0.007736487
Etfdh	Sufu	0.931328468	0.000768475
Fdx1	Bcat1	0.820740353	0.012534131
Adm	Bcat1	0.948123609	0.000335581
Fdx1	Ptpmt1	0.848878099	0.007679861
Nthl1	Ptpmt1	0.893277169	0.002800824
Cisd1	Ptpmt1	0.825016063	0.01169837
Slc31a1	Npc1	0.889437277	0.003104845
Lipt1	Kat6b	0.825481114	0.011609657
Dlat	Kat6b	0.935516238	0.000638333
Pdha1	Kat6b	0.802496507	0.016520062
Prkaa2	Kat6b	0.841910861	0.008743366
Nthl1	Kat6b	0.868178087	0.005175429
Cisd1	Kat6b	0.924075202	0.001032825
Fdx1	Prdx2	0.819369872	0.012809759
Fdx1	Prdx4	0.97474742	3.95E-05
Cd274	Prdx4	-0.812999276	0.014141107
Adm	Prdx4	0.936010762	0.000623996
Elp3	Prdx4	0.815131815	0.013686195
Atp7a	Nsun5	-0.850322858	0.007470233
Fdx1	Psen1	-0.816796125	0.013337651
Lipt1	Psen1	-0.874038919	0.004536193
Dlat	Psen1	-0.901900766	0.002189896
Pdha1	Psen1	-0.831634709	0.010475659
Cisd1	Psen1	-0.886427765	0.003357454
Lipt1	Ubiad1	0.803054917	0.016387701
Mettl16	Ubiad1	0.845485148	0.008186806
Etfdh	Ubiad1	0.863539862	0.005720265
Gls	Tcf4	0.848688442	0.007707654
Pole	Tcf4	0.9142181	0.001478287
Slc31a1	Huwe1	-0.873048104	0.004640474
Gls	Mfn1	0.898598583	0.002412373
Pole	Mfn1	0.828802473	0.01098843
Fdx1	Axl	0.848341915	0.007758602
Adm	Axl	0.827897974	0.011155468
Ppat	G3bp1	0.850599281	0.007430547
Gls	Krt18	0.948856976	0.000321729
Pole	Krt18	0.828336629	0.011074261
Fdx1	Spdya	0.893517215	0.002782487
Prkaa2	Spdya	0.821379627	0.012406853
Adm	Spdya	0.813926591	0.013942142
Nthl1	Spdya	0.849751675	0.007552667
Cisd1	Spdya	0.808650222	0.015098056
Pold1	Pou2f2	0.835748043	0.009758375
Isca2	Pou2f2	0.882468629	0.003709465
Lipt1	Klf15	0.881723714	0.003778243
Prkaa2	Klf15	0.943492598	0.000432181
Nthl1	Klf15	0.906259509	0.001917244
Cisd1	Klf15	0.886566922	0.003345492
Fdx1	Ntn1	0.869268497	0.005052386
Cd274	Ntn1	-0.805575443	0.015798539
Nthl1	Ntn1	0.820218347	0.012638669
Cisd1	Ntn1	0.832918063	0.010248401
Elp3	Ntn1	0.906537493	0.001900647
Cdk5rap1	Ntn1	0.818088905	0.013070813
Slc31a1	Mettl16	-0.841770323	0.008765727
Mettl16	Mettl16	1	0
Etfdh	Mettl16	0.914665107	0.0014558
Lipt1	Fto	0.807838513	0.01528104
Dlat	Fto	0.843023	0.008567693
Cisd1	Fto	0.861572781	0.005961976
Elp3	Fto	0.923348995	0.001062151
Hspa1b	Fto	0.827801667	0.011173348
Sirt2	Satb1	-0.807303353	0.015402439
Gls	Asap2	0.850261948	0.007478997
Cdk5rap1	Asap2	0.852754179	0.00712577
Hspa1b	Asap2	0.917364036	0.001324753
Elp3	Cplx2	0.80052679	0.01699229
Fdx1	Slc47a1	0.865127424	0.005529838
Adm	Slc47a1	0.976709914	3.10E-05
Fdx1	Pcsk9	0.84421896	0.008381305
Adm	Pcsk9	0.966085535	9.51E-05
Adm	Myc	0.821051722	0.012472035
Elp3	Myc	0.839998561	0.009050756
Lipt1	Bmyc	0.842034196	0.008723772
Gls	Stc1	0.943148189	0.000440016
Cdk5rap1	Stc1	0.848136397	0.007788919
Pold1	Lrrk2	0.900377347	0.0022908
Isca2	Lrrk2	0.88285797	0.003673841
Lipt1	Pcdh7	0.839897263	0.009067227
Prkaa2	Pcdh7	0.998959723	2.81E-09
Nthl1	Pcdh7	0.892099673	0.002891902
Cisd1	Pcdh7	0.859227102	0.006258637
Gys1	Pno1	-0.874941184	0.004442553
Gys1	Arg2	0.883205841	0.003642198
Lipt1	Rbm24	0.827012308	0.011320577
Prkaa2	Rbm24	0.9966967	8.99E-08
Nthl1	Rbm24	0.869650173	0.005009766
Cisd1	Rbm24	0.835428634	0.009812921
Cisd1	Sirt7	-0.836431013	0.009642389
Atp7a	Nat10	-0.892275586	0.002878175
Lipt1	Tulp1	0.85081848	0.007399172
Prkaa2	Tulp1	0.986084645	6.67E-06
Nthl1	Tulp1	0.895155457	0.002659417
Cisd1	Tulp1	0.8554882	0.006750734
Gls	Ctnnb1	0.86590014	0.005438642
Cdk5rap1	Ctnnb1	0.839079985	0.009200818
Hspa1b	Ctnnb1	0.844654467	0.008314079
Gls	Jup	0.908729646	0.001773031
Fdx1	Aebp1	0.929240767	0.000839367
Prkaa2	Aebp1	0.80277575	0.016453789
Adm	Aebp1	0.839797087	0.009083535
Nthl1	Aebp1	0.85931694	0.006247105
Cisd1	Aebp1	0.834050955	0.010050406
Fdx1	Usf2	-0.804818696	0.015974005
Atp7a	Usf2	0.831687265	0.010466291
Gys1	Pkm	0.84215581	0.008704479
Gls	Gls	1	0
Cdk5rap1	Gls	0.82089718	0.012502831
Lipt1	Dele1	0.806418143	0.015604573
Prkaa2	Dele1	0.912629531	0.001560027
Nthl1	Dele1	0.934832316	0.000658514
Cisd1	Dele1	0.877737932	0.004160226
Fdx1	Pycr1	0.896545078	0.002557833
Adm	Pycr1	0.988204676	4.07E-06
Elp3	Angptl4	0.826841404	0.011352614
Sirt2	Sharpin	-0.809383213	0.014934006
Gls	Mcf2l	0.950603817	0.000290262
Pole	Mcf2l	0.836124167	0.00969439
Mtf1	Caprin2	-0.870181836	0.004950782
Atp7a	Caprin2	-0.873051447	0.00464012
Gys1	Trpm2	0.831591275	0.010483406
Atp7a	Trpm2	0.802592356	0.016497295
Fdx1	Trpv1	0.920134696	0.00119848
Adm	Trpv1	0.857223063	0.006519438
Nthl1	Trpv1	0.817838257	0.013122283
Pold1	Isca2	0.979493044	2.12E-05
Isca2	Isca2	1	0
Pold1	Trim7	0.970438091	6.32E-05
Isca2	Trim7	0.985720603	7.20E-06
Lipt1	Vamp2	0.825008329	0.011699849
Gls	Mttp	0.858294438	0.006379165
Glrx5	Mttp	0.942768666	0.000448757
Cd274	Tmem43	-0.819909	0.012700879
Nthl1	Tmem43	0.891001061	0.002978586
Lipt1	Itgb3	0.802411627	0.01654024
Dlat	Itgb3	0.855887869	0.006696992
Slc31a1	Itgb3	-0.804405943	0.016070222
Prkaa2	Itgb3	0.801856687	0.016672541
Gys1	Il23a	0.888141995	0.003212004
Fdx1	Cnr1	0.985200595	8.01E-06
Adm	Cnr1	0.971726673	5.53E-05
Gys1	Pex14	-0.838330692	0.00932439
Cisd1	Pim1	-0.813486165	0.014036418
Elp3	Pim1	-0.872791484	0.004667732
Fdx1	Slc25a11	-0.839880162	0.00907001
Lipt1	Slc25a11	-0.818484627	0.012989812
Dlat	Slc25a11	-0.827484471	0.011232364
Pdha1	Slc25a11	-0.864359343	0.005621453
Mtf1	Slc25a11	0.829508382	0.010859173
Cisd1	Slc25a11	-0.812817376	0.014180343
Atp7a	Slc25a11	0.821741941	0.012335081
Gls	Aqp11	0.96893565	7.32E-05
Pole	Aqp11	0.828747419	0.010998552
Lipt1	Me1	0.833443098	0.010156336
Dlat	Me1	0.820077295	0.012667011
Prkaa2	Me1	0.909321114	0.001739581
Nthl1	Me1	0.961373195	0.000139939
Cisd1	Me1	0.940516971	0.000502968
Lipt1	Elk1	0.840285528	0.009004196
Mettl16	Elk1	0.873769902	0.004564356
Etfdh	Elk1	0.950017524	0.000300586
Gys1	Dusp1	0.861857177	0.005926633
Dlat	Ncf2	-0.811240043	0.014523458
Atp7a	Ncf2	0.827836955	0.011166794
Dld	Ubc	0.873939347	0.004546604
Lias	Srxn1	-0.86532179	0.005506808
Rtel1	Srxn1	-0.88109761	0.003836682
Dld	Bnip3	0.82095608	0.012491088
Gls	Oxsr1	0.827590118	0.011212686
Hspa1b	Oxsr1	0.802160471	0.016600035
Fdx1	Selenos	0.885029558	0.003479188
Adm	Selenos	0.957346697	0.000187845
Fdx1	Angptl7	0.945391913	0.000390618
Adm	Angptl7	0.995020418	3.08E-07
Gls	Asns	0.917918427	0.001298824
Slc31a1	Jdp2	0.979282422	2.19E-05
Mettl16	Jdp2	-0.886906003	0.003316458
Etfdh	Jdp2	-0.81604341	0.013494585
Fdx1	Slc1a4	0.887116137	0.003298547
Lipt1	Slc1a4	0.896759611	0.002542378
Prkaa2	Slc1a4	0.845357215	0.008206326
Nthl1	Slc1a4	0.869913901	0.004980451
Cisd1	Slc1a4	0.896846658	0.002536124
Lipt1	Pck2	0.847037217	0.007952347
Elp3	Pck2	0.887871648	0.003234666
Etfdh	Pck2	0.818481239	0.012990505
Gys1	Txnip	0.967456957	8.41E-05
Lipt1	Vldlr	0.848601427	0.007720427
Prkaa2	Vldlr	0.99208713	1.23E-06
Nthl1	Vldlr	0.899047406	0.002381312
Cisd1	Vldlr	0.859662759	0.006202841
Fdx1	Lurap1l	0.825792544	0.011550487
Adm	Lurap1l	0.820262847	0.012629736
Elp3	Lurap1l	0.827544966	0.011221093
Dld	Slc7a5	-0.802072621	0.016620982
Mettl16	Xbp1	-0.849517493	0.007586632
Gys1	Xbp1	0.82676047	0.011367806
Etfdh	Xbp1	-0.804726409	0.015995486
Gys1	Klhl24	0.874755784	0.004461692
Gls	Trib3	0.900616734	0.002274748
Mettl16	Vegfa	-0.908999288	0.00175773
Etfdh	Vegfa	-0.964857998	0.000105658
Dld	Arrdc3	0.911887469	0.001599197
Atp7a	Cebpg	0.841517857	0.008805988
Lipt1	Rgs4	0.833265182	0.010187475
Prkaa2	Rgs4	0.991024225	1.80E-06
Nthl1	Rgs4	0.845751553	0.008146254
Cisd1	Rgs4	0.8248559	0.011729021
Pdhb	Hsd17b11	-0.853002703	0.007091143
Mettl16	Hsd17b11	-0.838288855	0.00933132
Mtf1	Setd1b	0.823527017	0.011985299
Gys1	Setd1b	0.947394971	0.000349726
Slc31a1	Mafg	0.923346125	0.001062268
Mettl16	Mafg	-0.834780544	0.00992419
Atp7a	Mafg	0.82800297	0.011135996
Fdx1	Il33	0.83963007	0.009110765
Adm	Il33	0.959994455	0.000155302
Lipt1	Hamp	0.803310342	0.01632738
Prkaa2	Hamp	0.988005045	4.28E-06
Nthl1	Hamp	0.827422967	0.01124383
Adm	Drd4	0.870348929	0.004932337
Glrx5	Map3k5	-0.853503731	0.007021661
Gys1	Slc2a1	0.913352976	0.001522447
Mtf1	Slc2a8	-0.810667198	0.014649348
Lipt1	Slc2a12	0.903568066	0.002082819
Etfdh	Eif2ak4	0.815922072	0.013519991
Fdx1	Nnmt	0.975693746	3.52E-05
Adm	Nnmt	0.992323686	1.12E-06
Lipt1	Plin4	0.803263515	0.016338428
Prkaa2	Plin4	0.991351328	1.61E-06
Nthl1	Plin4	0.843141732	0.008549073
Cisd1	Plin4	0.801994317	0.016639667
Lipt1	Capg	-0.843035277	0.008565767
Dlat	Capg	-0.93936134	0.000532384
Pdha1	Capg	-0.820414168	0.012599389
Nthl1	Capg	-0.81507449	0.013698301
Cisd1	Capg	-0.937341646	0.000586463
Fdx1	Ngb	0.858592817	0.006340445
Nthl1	Ngb	0.901845471	0.002193507
Cisd1	Ngb	0.877592429	0.004174621
Elp3	Ngb	0.818809382	0.012923575
Sirt2	Ripk1	0.855097806	0.006803495
Fdx1	Cbr1	0.842719147	0.008615465
Pdha1	Cbr1	0.875164376	0.004419584
Mtf1	Cbr1	-0.813281129	0.014080444
Mettl16	Akt1	-0.819424008	0.012798799
Gys1	Akt1	0.810203235	0.014751811
Atp7a	Akt1	0.814131601	0.013898394
Gys1	Pum2	0.973080071	4.78E-05
